# Supplementary material for: Prediction of Xe/Kr Separation in Metal-Organic Frameworks by a Precursor-Based Neural Network Synergistic with a Polarizable Adsorbate Model
Source: Molecules. 2023 Oct 31;28(21):7367. doi: 10.3390/molecules28217367 (PMC10648455; doi:10.3390/molecules28217367)
Supplement: Supplementary file 1 [file molecules-28-07367-s001.zip › Supplementary Materials S1.xlsx]

## Sheet: Sheet1
	Neuron No.
weight	1	2	3	4	5	6	7	8	9	10	11	12	13	14	15	16	17	18	19	20
	First hidden layer
wij	-2.51765	1.13972	0.464182	2.90931	5.46375	-0.147296	4.64836	1.59016	1.20721	0.197745	-0.669413	0.800848	-7.04122	-1.05689	2.19996	-1.91422	0.719358	-0.233572	3.03302	1.04356
	2.40402	-2.39052	0.521795	-5.96728	0.71068	-1.84618	-1.10891	-0.083888	4.77134	6.63695	-2.81258	-4.28823	-2.45259	-1.61376	2.50018	1.93865	1.93738	-1.80538	-0.0233147	-1.29308
	-1.6891	0.964988	-0.23843	-2.91097	0.577551	-1.28328	-6.41174	2.8863	-0.041792	-5.62076	4.09871	-1.41744	0.908265	-3.54582	-0.302994	-0.0553553	2.29688	-1.92139	1.62962	5.50481
	0.883326	0.142618	2.43428	-0.0285539	3.51276	-1.04351	2.84922	1.93794	0.415378	1.58235	-2.3038	2.21469	-3.3426	1.13419	0.716864	-0.203953	1.15376	-0.705454	-3.07372	0.367352
	-1.83954	-0.598121	2.65018	-1.27842	1.93856	-0.960418	6.56528	-7.32965	-2.77991	-1.99412	8.79671	0.453831	6.69483	-1.8437	1.18305	-0.322207	1.3308	-0.744824	0.980658	6.5386
	0.686772	-0.856784	-1.64442	-0.556425	-4.69895	-1.58065	-6.13862	-1.76578	0.696318	5.49673	4.03319	-0.691763	9.22325	-1.65558	1.90888	-0.812156	-1.01191	2.38992	-0.144044	1.65825
	5.53888	-6.42544	0.758437	-0.801549	2.16768	1.16313	-0.378636	0.402521	-0.307339	-0.258692	0.209746	0.0636023	0.174346	-3.57453	-2.34903	-0.000989892	-0.0883923	0.423196	-0.0392393	0.176046
	-0.39895	0.368441	-0.179409	7.23398	0.677713	0.362564	0.571544	-0.479215	-1.15517	-1.19356	-0.261801	-0.751179	-0.198141	-0.00446389	-0.22806	1.5885	0.689373	0.311846	16.8743	-0.103575
	Second hidden layer
wjk	-0.0849956	1.58354	1.88563	2.17446	-1.74792	0.731903	-0.106626	0.897721	1.03487	1.12423
	-0.608575	0.178325	2.67968	0.0641651	-0.72078	0.189694	-0.466971	0.0981189	0.146688	-1.06835
	1.00902	-0.357288	-1.72872	-4.03052	-0.8014	1.34789	-1.69497	0.567019	-0.621683	0.40231
	-0.223972	-0.554988	-0.937455	-1.16758	0.513948	0.0511322	-0.460089	-0.291885	1.42302	0.297873
	-2.04001	-0.995347	2.14446	-0.10687	1.61589	-0.432218	0.367169	-0.611461	0.833309	0.678017
	-2.2541	-0.976086	1.37748	1.24326	0.663937	0.517541	-1.52336	1.28031	1.27829	-0.281168
	6.88439	-0.869452	-0.21976	1.73064	0.00859386	-0.51876	-0.870564	-0.464106	1.307	-0.417658
	-2.95957	0.600943	1.05798	1.90584	0.175143	0.129074	0.668613	-0.404338	0.197062	-1.46868
	-0.502787	0.804918	2.67627	-0.381001	-0.953795	2.06268	3.26837	0.420988	0.902162	-0.532112
	4.23733	-0.80843	-1.17471	0.139313	-0.858998	0.317184	-5.00077	-0.427232	-0.0350027	-0.00121291
	3.554	0.263643	-2.52464	-0.302127	-2.88997	5.02972	-1.14784	1.16331	1.0012	0.666588
	0.220782	-0.784564	0.74797	-0.0542814	0.436261	-0.77982	7.73394	0.439072	0.830543	-0.665621
	9.0724	-0.922748	2.61643	-1.52508	1.26985	-2.07215	0.535435	-0.52266	1.10465	-1.85183
	-0.485182	1.02791	-0.302944	-0.838792	-0.101213	-0.438893	-0.320154	1.1208	0.970524	-0.32456
	0.180054	0.0476218	0.903222	-2.28645	0.678311	0.527944	0.0205353	-0.125796	0.380782	-0.34481
	0.481092	0.173799	0.785831	0.0922462	0.133471	-0.278241	1.54915	0.413052	0.732566	0.474213
	-0.860576	0.236898	-1.91979	-1.7356	0.287799	-0.164738	-2.3977	1.41948	-0.0312729	0.68687
	-3.39272	-0.892216	1.2554	0.618261	0.400101	-1.99329	-1.47369	0.857096	1.1539	-1.02021
	4.41595	-1.09895	-0.442554	0.953189	0.366384	0.632099	-10.381	0.454112	0.909263	-0.152182
	5.24079	-0.0384739	0.966226	3.36429	0.280332	-3.18831	3.37943	-0.269572	1.02922	0.470959
	Output layer
wkl	-4.77333
	1.52077
	-1.05851
	1.36238
	3.58513
	4.13775
	-9.86147
	-0.914881
	-1.6939
	-1.7577
	Neuron No.
bias	1	2	3	4	5	6	7	8	9	10	11	12	13	14	15	16	17	18	19	20
	First hidden layer
bj	5.54085	-6.36084	-5.09232	7.00153	-3.14435	-1.7629	-4.52046	3.35417	-0.104939	-1.94751	-0.0215941	-0.12673	-2.48501	-4.91146	3.03464	-2.41882	0.715939	3.84026	18.4744	3.44472
	Second hidden layer
bk	-2.24319	-0.351924	-4.70777	0.970894	-1.38616	2.25531	3.37007	2.13812	-2.40106	5.23345
	Output layer
bl	-1.71968
